# Supplementary material for: The Evaluation of Significance of Uncoupling Protein Genes UCP1, UCP2, UCP3, UCP4, UCP5, and UCP6 in Human Adaptation to Cold Climates
Source: Biology (Basel). 2025 Apr 23;14(5):454. doi: 10.3390/biology14050454 (PMC12108989; doi:10.3390/biology14050454)
Supplement: Supplementary file 1 [file biology-14-00454-s001.zip]

Archive with 1 entries (1 files):
- biology-3548192-supplementary.pdf
